# Supplementary material for: pomBseen: An automated pipeline for analysis of fission yeast images
Source: PLoS One. 2023 Sep 12;18(9):e0291391. doi: 10.1371/journal.pone.0291391 (PMC10497161; doi:10.1371/journal.pone.0291391)
Supplement: S1 Table — (CSV) [file pone.0291391.s001.csv]

1: Cell Index	2: Num Nuclei	1: Cell Length	2: Nuc Area	1: Cell Area	2/2: Mean Nuc Int	2: Whole Cell Int	2: Background Int	2/2: BkgdSubt Nuc Int	2: BkgdSubt WC Int
1	1	11.0134091090605	18.8587684584887	32.3523439367236	0	269.035587188612	275	-275	-5.96441281138789
2	1	13.8303920814438	3.68425269030304	40.3195403795039	507.984375	297.962021701885	275	232.984375	22.9620217018846
3	1	16.9516908664445	5.06584744916668	46.928168642735	542.434090909091	326.125858684985	275	267.434090909091	51.1258586849853
4	1	16.6755386750102	4.57077599390721	45.7077599390721	561.045340050378	325.76120906801	275	286.045340050378	50.7612090680101
5	1	13.7292725771374	4.07570453864774	37.3375983582899	526.056497175141	309.191489361702	275	251.056497175141	34.1914893617021
6	1	14.5551017673047	16.1070922304186	36.7504205857728	0	282.157581453634	275	-275	7.15758145363407
7	2	19.4864732876329	8.65799382221214	55.5516225959755	418.413563829787	365.033575129534	275	143.413563829787	90.0335751295337
8	1	16.7246858498183	5.33065311128221	45.7077599390721	684.332613390929	367.142317380353	275	409.332613390929	92.1423173803527
9	1	13.2825137436976	4.19083743521971	37.1073325651459	454.019230769231	294.951597890164	275	179.019230769231	19.9515978901645
10	1	16.5136612729931	4.52472283527842	46.6173098219907	523.295165394402	307.645097554952	275	248.295165394402	32.6450975549519
11	1	13.9642675709561	4.39807664904925	38.2586615308656	478.246073298429	300.860066205236	275	203.246073298429	25.8600662052363
12	1	14.5575371220101	4.5938025732216	38.7191931171535	521.734335839599	326.882247992864	275	246.734335839599	51.8822479928635
13	1	13.3073564236664	4.13327098693372	39.271831020699	527.306406685237	327.66813251246	275	252.306406685237	52.6681325124597
14	1	15.7869795334894	8.66950711186934	43.9922797801497	373.771580345286	315.120649044753	275	98.7715803452855	40.1206490447527
15	1	22.3458593374703	40.2850005105323	65.7063440736233	0	342.937445242684	275	-275	67.9374452426844
16	1	10.095832336626	17.9607318652273	29.6121809983107	0	297.398522550544	275	-275	22.3985225505443
17	1	20.350972506344	34.8737543716497	60.1223985898827	0	368.010340865569	275	-275	93.0103408655688
18	1	11.2342044277701	8.39318816009661	30.2223853501421	0	299.747047619048	275	-275	24.7470476190476
19	1	20.4184155322021	36.7734471650872	61.6076129556612	0	312.413754438423	275	-275	37.4137544384227
20	1	10.4507891691743	18.5479096377444	28.8753304602501	0	293.651116427432	275	-275	18.6511164274322
21	1	17.1590017566967	4.65136902150759	47.3541603600513	535.759900990099	305.197422805738	275	260.759900990099	30.1974228057379
22	1	11.5439952834475	9.14155198781442	31.8918123504357	0	312.08880866426	275	-275	37.0888086642599
23	2	24.9313527990528	4.84709494567994	70.2886333571877	684.187648456057	397.486977886978	275	409.187648456057	122.486977886978
24	1	18.5532552816895	5.48032587682577	54.4923999475134	453.888655462185	296.492499471794	275	178.888655462185	21.4924994717938
25	1	13.4134143631973	4.20235072487691	39.7899290552728	467.975342465753	302.364583333333	275	192.975342465753	27.3645833333333
26	2	20.9380736095516	3.23523439367236	60.018778982968	502.14590747331	373.622674084021	275	227.14590747331	98.6226740840207
27	1	12.7184588095137	18.52488305843	35.1961264820512	0	279.927052666012	275	-275	4.92705266601246
28	1	10.4644674718021	4.2138640145341	30.3144916673997	361.650273224044	283.113178883403	275	86.6502732240437	8.11317888340295
29	1	12.305718774293	22.969012866108	34.3441430474187	0	324.621521957761	275	-275	49.6215219577606
30	1	21.5522363344808	6.62014155288828	63.4382260111555	580.975652173913	375.339745916515	275	305.975652173913	100.339745916515
31	1	11.0851671970489	5.97539733208524	32.1566180125512	335.321772639692	282.099534550662	275	60.3217726396917	7.09953455066238
32	1	13.8474780313246	4.30597033179168	39.2488044413846	423.57486631016	305.053974772661	275	148.57486631016	30.0539747726606
33	1	13.6736518724932	4.24840388350569	39.1336715448126	480.227642276423	309.607237422771	275	205.227642276423	34.6072374227714
34	1	11.808163725105	3.56911979373107	32.0414851159793	385.861290322581	280.787998562702	275	110.861290322581	5.78799856270211
35	1	11.6206499059367	13.7123279817216	31.9954319573505	0	268.809643756747	275	-275	-6.19035624325295
36	1	20.9596351995959	22.7272337833069	59.8921327967388	0	324.557477893118	275	-275	49.557477893118
37	1	17.3164725809498	5.03130758019509	48.2406836636554	594.983981693364	328.834844868735	275	319.983981693364	53.8348448687351
38	1	16.892221918276	4.89314810430873	48.5860823533713	539.261176470588	314.198104265403	275	264.261176470588	39.1981042654028
39	1	20.8716474983903	40.0086815587596	62.010578093663	0	291.965094689937	275	-275	16.9650946899368
40	2	22.9127576524407	20.1943100587235	62.1602508592066	0	285.670494536025	275	-275	10.6704945360252
41	1	20.0258300484545	6.82738076671782	56.3460395823221	562.401349072513	347.444217409072	275	287.401349072513	72.4442174090723
42	1	12.4622118713485	4.69742218013638	36.2668624201706	368.683823529412	303.944761904762	275	93.6838235294118	28.9447619047619
43	1	14.5142527232143	27.6664350462444	44.8327499251251	0	276.359527478172	275	-275	1.35952747817157
44	1	12.5091513293709	4.19083743521971	36.2092959718846	363.848901098901	276.491891891892	275	88.8489010989011	1.4918918918919
45	2	19.1422826129757	4.05267795933334	54.3427271819698	479.3125	342.916737288136	275	204.3125	67.9167372881356
46	1	18.127533731395	6.06750364934282	51.544997795271	565.324478178368	355.628992628993	275	290.324478178368	80.6289926289926
47	1	21.2494223841495	36.7273940064584	61.9069584867483	0	302.525943834852	275	-275	27.5259438348522
48	1	9.4667680684131	3.52306663510228	26.0200346252652	400.147058823529	317.771681415929	275	125.147058823529	42.7716814159292
49	1	12.8511923002059	4.00662480070456	36.2898889994849	491.051724137931	343.357233502538	275	216.051724137931	68.3572335025381
50	1	17.2960807636523	4.75498862842236	47.0433015393069	586.760290556901	337.081253059227	275	311.760290556901	62.0812530592266
51	1	12.3172507928896	4.70893546979357	32.317804067752	387.271393643032	317.416102600641	275	112.271393643032	42.4161026006412
52	1	18.8264523759527	5.49183916648297	52.0055293815589	704.088050314465	361.820456054904	275	429.088050314465	86.8204560549037
53	1	20.5764043094999	6.25171628385797	59.3625214725077	756.421731123389	377.5	275	481.421731123389	102.5
54	1	13.1713458265687	4.91617468362312	35.8638972821687	320.985948477752	266.569502407705	275	45.9859484777518	-8.43049759229535
55	1	21.8547393172381	7.51817814614964	61.4003737418316	520.842266462481	358.108944309019	275	245.842266462481	83.1089443090193
56	1	12.3765976302442	17.8340856789982	34.1023639646175	0	287.563808237677	275	-275	12.5638082376772
57	1	14.7652518347348	23.5677039282823	41.0794174968789	0	332.272421524664	275	-275	57.2724215246637
58	1	13.0986525271609	3.93754506276137	38.6846532481819	459.970760233918	298.188988095238	275	184.970760233918	23.1889880952381
59	1	18.9457517603315	5.28459995265342	52.9611324231062	548.091503267974	321.728043478261	275	273.091503267974	46.7280434782609
60	1	20.6080860607612	6.5165219459735	59.5121942380513	614.26148409894	409.956858193074	275	339.26148409894	134.956858193074
61	1	11.9981803339474	3.8339254558466	31.5233870814054	400.645645645646	291.196493791088	275	125.645645645646	16.1964937910884
62	1	18.5545306210566	4.76650191807956	52.4775742575039	574.386473429952	304.647652479158	275	299.386473429952	29.6476524791575
63	1	13.6544235487051	4.45564309733524	36.0135700477122	357.708010335917	298.435421994885	275	82.7080103359173	23.4354219948849
64	1	19.0513742538667	4.42110322836365	51.7522370091005	472.174479166667	330.938598442714	275	197.174479166667	55.9385984427141
65	1	21.6572091689892	43.6238545111194	64.4513955009888	0	266.657556270096	275	-275	-8.34244372990355
66	1	13.1600204001508	4.2368905938485	38.0859621860077	444.597826086957	304.645102781137	275	169.597826086957	29.6451027811366
67	1	19.2079324547699	4.9852544215663	53.8591690163676	652.565819861432	336.641513467294	275	377.565819861432	61.6415134672937
68	2	21.7603984851913	20.5857619070682	60.9628687348581	0	322.73805476865	275	-275	47.7380547686496
69	1	15.4344193596021	4.08721782830494	43.658394380091	586.839436619718	320.058016877637	275	311.839436619718	45.0580168776372
70	1	12.5063619847139	20.8851074381554	36.0941630753126	0	303.585007974482	275	-275	28.5850079744816
71	1	15.6300448958855	4.36353678007766	43.0251634489452	559.87598944591	321.071447685309	275	284.87598944591	46.0714476853091
72	1	20.4429378167141	5.41124613888259	57.7852007894718	624.808510638298	313.633193863319	275	349.808510638298	38.6331938633194
73	1	23.4994144750178	4.49018296630683	50.7966339675532	589.11282051282	318.812556663645	275	314.11282051282	43.8125566636446
74	1	12.539720735058	4.34051020076327	33.6418323783296	465.615384615385	336.432922655715	275	190.615384615385	61.4329226557153
75	1	22.1269572279983	35.5990916200531	64.8773872183051	0	323.425199645075	275	-275	48.4251996450754
76	1	20.2915860969475	8.39318816009661	56.6223585340949	602.879286694102	364.536396909313	275	327.879286694102	89.5363969093127
77	1	10.4993750075327	19.5725924172349	29.9575796880266	0	307.749807840123	275	-275	32.749807840123
78	1	12.1679475031906	13.4475223196061	35.127046744108	0	293.575221238938	275	-275	18.5752212389381
79	1	11.5215409439016	21.0808333623277	33.1813007920418	0	301.136710617627	275	-275	26.1367106176266
80	1	11.2001271407262	18.1449444997425	28.2766393980758	0	327.147394136808	275	-275	52.1473941368078
81	1	14.0120214361939	5.19249363539585	38.7537329861251	395.177383592018	306.153297682709	275	120.177383592018	31.1532976827094
82	1	11.9745533191019	19.814371500036	34.5859221302198	0	275.433089214381	275	-275	0.4330892143808
83	1	21.1909964571116	5.64151193202653	60.5023371485702	570.326530612245	361.870218839201	275	295.326530612245	86.8702188392008
84	1	22.6224069337099	7.43758511854926	66.1208225012824	370.198142414861	294.879157234895	275	95.1981424148607	19.8791572348946
85	1	23.0793746005119	5.65302522168373	65.0961397217918	643.162932790224	334.279978776088	275	368.162932790224	59.2799787760877
86	1	12.9366812661841	4.46715638699244	37.7405634962918	396.541237113402	276.810860280659	275	121.541237113402	1.81086028065891
87	1	11.6813179189747	2.60200346252652	28.575984929163	435.969026548673	321.104754230459	275	160.969026548673	46.1047542304593
88	1	15.8496253671921	4.2253773041913	41.5744889521384	481.768392370572	294.595956798671	275	206.768392370572	19.5959567986707
89	1	16.0398852072697	4.66288231116479	44.706103738896	422.945679012346	292.695081122843	275	147.945679012346	17.6950811228431
90	1	13.9596137161534	4.25991717316289	36.2898889994849	455.821621621622	310.355329949239	275	180.821621621622	35.3553299492386
91	1	11.7348735530242	17.707439492769	31.9954319573505	0	288.529327096078	275	-275	13.5293270960777
92	1	16.4144818449953	5.06584744916668	47.2275141738221	471.747727272727	280.746221355436	275	196.747727272727	5.74622135543638
93	1	14.4219510394173	21.6910377141592	37.809643234235	0	281.679963459196	275	-275	6.67996345919607
94	1	13.116980952005	4.19083743521971	35.7833042545683	408.244505494506	316.307593307593	275	133.244505494506	41.3075933075933
95	1	12.1542978663363	22.6351274660493	35.1040201647937	0	248.817973105936	275	-275	-26.1820268940636
96	1	16.6783753347704	4.12175769727653	44.5679442630096	710.849162011173	362.691294239215	275	435.849162011173	87.6912942392147
97	1	13.6362917033383	3.75333242824622	37.1303591444603	433.352760736196	298.41488372093	275	158.352760736196	23.4148837209302
98	1	16.9844008440871	5.01979429053789	48.275223532627	706.692660550459	364.756498926783	275	431.692660550459	89.7564989267827
99	1	16.1641008737289	4.9852544215663	44.9593961113543	514.120092378753	312.948015364917	275	239.120092378753	37.9480153649168
100	1	14.9905743365256	3.70727926961743	42.2192331729414	460.114906832298	309.808017452959	275	185.114906832298	34.8080174529588
101	1	14.6406050793922	4.85860823533713	40.8606649933922	507.130331753555	329.80022541561	275	232.130331753555	54.80022541561
102	1	20.9750993742836	8.4507546083826	58.9480430448486	549.807901907357	354.15234375	275	274.807901907357	79.15234375
103	1	11.9089115639042	3.79938558687501	34.3326297577615	411.390909090909	279.866197183099	275	136.390909090909	4.86619718309856
104	1	19.7130269944991	5.33065311128221	55.9661010236346	562.492440604752	334.129808681341	275	287.492440604752	59.1298086813413
105	1	19.6409780677281	36.6928541374868	56.7605180099812	0	305.592494929006	275	-275	30.5924949290061
106	1	17.1319284861257	4.96222784225191	48.8163481465153	595.749419953596	321.133254716981	275	320.749419953596	46.1332547169811
